# Supplementary material for: Arabidopsis telomerase takes off by uncoupling enzyme activity from telomere length maintenance in space
Source: Nat Commun. 2023 Nov 29;14:7854. doi: 10.1038/s41467-023-41510-4 (PMC10686995; doi:10.1038/s41467-023-41510-4)
Supplement: Supplementary file 4 — Source Data [file 41467_2023_41510_MOESM4_ESM.xlsx]

## Sheet: Figure 1A-B, supp Fig 2a
root		shoot
ground control	flight	ground control	flight
2466	2681	3032	2650
2900	2782	3126	2862
2853	2679	3009	3209
Table Analyzed	Apex07 Root TRF	Table Analyzed	Apex07 Shoot TRF
Column B	Spaceflight	Column B	Spaceflight
vs.	vs.	vs.	vs.
Column A	Ground control	Column A	Ground control
Unpaired t test with Welch's correction		Unpaired t test with Welch's correction
P value	0.8684	P value	0.5032
P value summary	ns	P value summary	ns
Significantly different (P < 0.05)?	No	Significantly different (P < 0.05)?	No
One- or two-tailed P value?	Two-tailed	One- or two-tailed P value?	Two-tailed
Welch-corrected t, df	t=0.1839, df=2.421	Welch-corrected t, df	t=0.7909, df=2.272
How big is the difference?		How big is the difference?
Mean of column A	2776	Mean of column A	3064
Mean of column B	2750	Mean of column B	2939
Difference between means (B - A) ± SEM	-26.16 ± 142.2	Difference between means (B - A) ± SEM	-124.9 ± 157.9
95% confidence interval	-546.7 to 494.3	95% confidence interval	-732.1 to 482.3
R squared (eta squared)	0.01378	R squared (eta squared)	0.2158
F test to compare variances		F test to compare variances
F, DFn, Dfd	9.393, 2, 2	F, DFn, Dfd	14.61, 2, 2
P value	0.1924	P value	0.1281
P value summary	ns	P value summary	ns
Significantly different (P < 0.05)?	No	Significantly different (P < 0.05)?	No
Data analyzed		Data analyzed
Sample size, column A	3	Sample size, column A	3
Sample size, column B	3	Sample size, column B	3

## Sheet: Figure 1C, E, Supp Fig 2b
		control					flight
	line	1	2	3	4	5	6	7	8	9	10
	mean	3006.96	3051.85	2709.31	3017.94	3298.43	3059.31	3104.8	3019.03	2872.72	2889.19	5L		Compare each cell mean with the other cell mean in that row
	SD	352.083	361.655	275.257	277.181	555.472	538.057	467.451	423.406	592.696	428.462
	n	79	82	76	63	112	100.472	80.0638	78.4939	112.403	110			Number of families	1
	mean	3183.6	3570.64	3159.72	2940.03	3274.86	3344.79	3091.96	3228.1	3129.93	3237.06	1L		Number of comparisons per family	4
	SD	467.86	472.305	419.957	381.977	583.824	692.827	486.464	660	665.307	469.2			Alpha	0.05
	n	68.6219	57.8153	67.0009	69.9727	85.6423	95.9086	81.5898	99.9611	106.175	67.5413
	mean	3718.12	3520.46	3341.99	3455.47	3690.45	3566.73	3580.33	3395.94	3286.94	3675.68	2R		Šídák's multiple comparisons test	Mean Diff.	95.00% CI of diff.	Below threshold?	Summary	Adjusted P Value
	SD	377.417	670.296	494.337	362.428	641.872	779.819	765.912	540.794	918.158	434.878
	n	62	98	93	68	107	130	129	93	165	77			Ground Control - Spaceflight
	mean	4416.48	4272.73	3801.56	4191.65	4309.32	4135.51	4120.49	3928.58	4128.08	4423.15	4R		1L	125.2	-332.9 to 583.2	No	ns	0.8952
	SD	234.463	344.425	180.452	279.906	311.588	676.242	672.196	515.792	683.336	267.849			2R	70.38	-125.3 to 266.0	No	ns	0.7874
	n	28	40	22	34	37	72	71	60	72	31			4R	73.28	-334.0 to 480.5	No	ns	0.9782
														5R	159.8	-304.3 to 624.0	No	ns	0.7801
														Test details	Mean 1	Mean 2	Mean Diff.	SE of diff.	N1	N2	t	DF
														Ground Control - Spaceflight
														1L	3719	3594	125.2	152.8	8	8	0.8188	10.51
														2R	3582	3511	70.38	68.35	8	8	1.03	13.72
														4R	4041	3968	73.28	142.7	8	8	0.5135	14
														5R	3237	3077	159.8	150.4	8	8	1.063	9.17

## Sheet: Figure 1D, F, Supp Fig 2b
samples number	1	2	3	4	5	6	7	8	9	10	11	12	13	14	15	16	17	18
mean	3721.86	3680.16	4107.17	3707.29	3759.32	3341.13	3712.64	3794.18	3830.45	3701.39	3725.42	3802.64	3953.68	4037.67	3880.43	3799.53	3861.27	3874.38	4R
SD	266.054	151.969	273.306	272.254	227.714	294.484	272.544	401.42	313.831	67.5427	289.673	295.339	195.195	250.097	362.875	269.752	156.495	145.868			Table Analyzed	Apex07 Root PETRAs per arm
n	85	46	87	87	73	94	86	129	101	20	93	96	61	80	116	86	48	45
mean	3224.78	3391.76	3376	3556.69	3635.11	3350.2	3271.72	3296.34	3208.11	3516.55	3466.42	3453.41	3244.63	3984.33	3579.69	3217.69	3107.33	3344.51	5R		Two-way RM ANOVA	Matching: Stacked
SD	498.348	298.187	451.354	134.91	228.691	371.05	416.762	432.026	466.934	162.591	353.697	397.945	452.187	347.558	264.496	389.894	632.492	424.326			Assume sphericity?	No
n	348.904	212.109	308.941	84.5361	135.258	262.83	305.867	308.941	351.978	107.591	245.923	275.127	324.311	130.647	161.387	290.497	433.44	307.404			Alpha	0.05
mean	3240.06	3533.18	3606.58	3734.64	3790.6	3591.22	3603.79	3542.65	3489.16	3717.7	3840.84	3613.82	3518.1	3640.72	3766.74	3608.85	3526.6	3448.08	2R
SD	285.617	321.713	396.752	386.361	393.658	433.141	348.4	439.942	486.711	307.547	364.25	370.428	352.392	608.828	433.309	403.288	570.047	512.181			Source of Variation	% of total variation	P value	P value summary	Significant?	Geisser-Greenhouse's epsilon
n	162.847	152	151.004	126.33	151	192	123.369	171.73	193.443	121	107.578	131.265	135.213	204.299	135.213	141.134	227	212.195			Time x Column Factor	0.708	0.9181	ns	No
mean	3572.28	3650.23	3629.39	4062.22	3512.74	3941.55	3667.58	3664.65	4047.68	3928.09	4019.43	3971.17	3926.2	4132.6	4119.76	3733.45	3741.39	4040.51	1L		Time	40.48	0.0013	**	Yes	0.6586
SD	558.374	657.263	622.187	468.089	372.457	662.815	604.932	834.549	707.506	379.119	694.782	757.111	582.757	722.634	741.278	761.892	837.544	538.495			Column Factor	0.2433	0.7051	ns	No
n	250	209.906	283	172	179	237	270	358	255	143	255	285	225	249	264	315	351	193			Subject	16.04	0.3725	ns	No
																					ANOVA table	SS	DF	MS	F (DFn, DFd)	P value
																					Time x Column Factor	15582	3	5194	F (3, 30) = 0.1665	P=0.9181
																					Time	890922	3	296974	F (1.976, 19.76) = 9.518	P=0.0013
																					Column Factor	5354	1	5354	F (1, 10) = 0.1516	P=0.7051
																					Subject	353095	10	35310	F (10, 30) = 1.132	P=0.3725
																					Residual	936055	30	31202
																					Difference between column means
																					Mean of Ground Control	3587
																					Mean of Spaceflight	3608
																					Difference between means	-21.12
																					SE of difference	54.24
																					95% CI of difference	-142.0 to 99.74
																					Data summary
																					Number of columns (Column Factor)	2
																					Number of rows (Time)	4
																					Number of subjects (Subject)	12
																					Number of missing values	0

## Sheet: Figure 2B shoots
Gound control"	Spaceflight		Welch's t test of Shoot qTRAP data Apex07 in columns
0.57	1.8		Table Analyzed	Shoot qTRAP data Apex07 in columns
0.61	7.3
1.27	4.03		Column B	Spaceflight
0.79	4.16		vs.	vs.
1.73	2.1		Column A	Gound control
1.69	2.01
	6.3		Unpaired t test with Welch's correction
	3.83		P value	0.005
			P value summary	**
			Significantly different (P < 0.05)?	Yes
			One- or two-tailed P value?	Two-tailed
			Welch-corrected t, df	t=3.792, df=8.232
			How big is the difference?
			Mean of column A	1.11
			Mean of column B	3.941
			Difference between means (B - A) ± SEM	2.831 ± 0.7466
			95% confidence interval	1.118 to 4.544
			R squared (eta squared)	0.636
			F test to compare variances
			F, DFn, Dfd	14.70, 7, 5
			P value	0.0092
			P value summary	**
			Significantly different (P < 0.05)?	Yes
			Data analyzed
			Sample size, column A	6
			Sample size, column B	8

## Sheet: Figure 2B roots
Gound control	Spaceflight		Table Analyzed"	Root qTRAP data Apex07 in columns
0.91	236.17
0.65	4.16		Column B	Spaceflight
1.07	82.8		vs.	vs.
1.35	448.62		Column A	Gound control
1.13	213.17
1.03	2.06		Mann Whitney test
	2.66		P value	<0.0001
	117.75		Exact or approximate P value?	Exact
	122.41		P value summary	****
	171.87		Significantly different (P < 0.05)?	Yes
	171.53		One- or two-tailed P value?	Two-tailed
	181.47		Sum of ranks in column A,B	21 , 210
	130.67		Mann-Whitney U	0
	156.21
	192.61		Difference between medians
			Median of column A	1.050, n=6
			Median of column B	156.2, n=15
			Difference: Actual	155.2
			Difference: Hodges-Lehmann	155.2

## Sheet: Figure 2C Spaceflight
Roots	Shoots		Table Analyzed	spaceflights
29.29	1.8
0.52	7.3		Column B	Shoots
10.27	4.03		vs.	vs.
55.64	4.16		Column A	Roots
26.44	2.1
0.26	2.01		Unpaired t test with Welch's correction
0.33	6.3		P value	0.0012
14.61	3.83		P value summary	**
15.18			Significantly different (P < 0.05)?	Yes
21.32			One- or two-tailed P value?	Two-tailed
21.28			Welch-corrected t, df	t=3.971, df=15.09
22.51
16.21			How big is the difference?
19.38			Mean of column A	18.48
23.89			Mean of column B	3.941
			Difference between means (B - A) ± SEM	-14.53 ± 3.660
			95% confidence interval	-22.33 to -6.737
			R squared (eta squared)	0.5111
			F test to compare variances
			F, DFn, Dfd	47.27, 14, 7
			P value	<0.0001
			P value summary	****
			Significantly different (P < 0.05)?	Yes
			Data analyzed
			Sample size, column A	15
			Sample size, column B	8

## Sheet: figure 2C ground control
Roots	Shoots
0.11	0.57			Table Analyzed	ground controls
0.08	0.61
0.13	1.27			Column B	Shoots
0.17	0.79			vs.	vs.
0.14	1.73			Column A	Roots
0.13	1.69
				Unpaired t test with Welch's correction
				P value	0.006
				P value summary	**
				Significantly different (P < 0.05)?	Yes
				One- or two-tailed P value?	Two-tailed
				Welch-corrected t, df	t=4.560, df=5.033
				How big is the difference?
				Mean of column A	0.1267
				Mean of column B	1.11
				Difference between means (B - A) ± SEM	0.9833 ± 0.2156
				95% confidence interval	0.4301 to 1.537
				R squared (eta squared)	0.8052
				F test to compare variances
				F, DFn, Dfd	306.7, 5, 5
				P value	<0.0001
				P value summary	****
				Significantly different (P < 0.05)?	Yes
				Data analyzed
				Sample size, column A	6
				Sample size, column B	6

## Sheet: Figure 3A
12 h light (Control)	24 h light (Stress)
4.39393	8.00815
4.91364	9.0009
5.0589	9.31015
6.30063
Table Analyzed	H2O2 in light stress
Column B	24 h light (Stress)
vs.	vs.
Column A	12 h light (Control)
Unpaired t test with Welch's correction
P value	0.0015
P value summary	**
Significantly different (P < 0.05)?	Yes
One- or two-tailed P value?	Two-tailed
Welch-corrected t, df	t=6.401, df=4.851
How big is the difference?
Mean of column A	5.167
Mean of column B	8.773
Difference between means (B - A) ± SEM	3.606 ± 0.5634
95% confidence interval	2.144 to 5.068
R squared (eta squared)	0.8941
F test to compare variances
F, DFn, Dfd	1.411, 3, 2
P value	0.8807
P value summary	ns
Significantly different (P < 0.05)?	No
Data analyzed
Sample size, column A	4
Sample size, column B	3

## Sheet: Figure 3B
		12 h light (Control)				24 h light (Stress)
	RD29b	0.933033	0.408951		2.62079	63.338	64.2222	17.8147
	OGG1			0.907519	1.10191	1.79005	1.50004		0.514057
	FPG	1.14605		1.40607	0.62057		2.66968	0.638017	0.518231
	TERT		0.470848	0.636545	3.33649	1.23828	1.00928	0.511687
Table Analyzed	lights stress
Two-way ANOVA	Ordinary
Alpha	0.05
Source of Variation	% of total variation	P value	P value summary	Significant?
Interaction	33.96	0.0014	**	Yes
Row Factor	34.32	0.0014	**	Yes
Column Factor	10.78	0.0116	*	Yes
ANOVA table	SS (Type III)	DF	MS	F (DFn, DFd)	P value
Interaction	2461	3	820.5	F (3, 15) = 8.659	P=0.0014
Row Factor	2487	3	829.1	F (3, 15) = 8.751	P=0.0014
Column Factor	781.5	1	781.5	F (1, 15) = 8.249	P=0.0116
Residual	1421	15	94.75
Difference between column means
Predicted (LS) mean of 12 h light (Control)	1.216
Predicted (LS) mean of 24 h light (Stress)	12.98
Difference between predicted means	-11.76
SE of difference	4.096
95% CI of difference	-20.49 to -3.034
Data summary
Number of columns (Column Factor)	2
Number of rows (Row Factor)	4
Number of values	23

## Sheet: Figure 3C
12 h light (Control)	24 h light (Stress)			12 h light (Control)	24 h light (Stress)
1.05	11.87		Test for normal distribution
0.94	11.12		D'Agostino & Pearson test
0.68	12.99		K2	N too small	N too small
1.48	12.62		P value
			Passed normality test (alpha=0.05)?
			P value summary
Table Analyzed	Effect of light stress on telomerase activity (qTRAP)
			Anderson-Darling test
Column B	24 h light (Stress)		A2*	N too small	N too small
vs.	vs.		P value
Column A	12 h light (Control)		Passed normality test (alpha=0.05)?
			P value summary
Unpaired t test with Welch's correction
P value	<0.0001		Shapiro-Wilk test
P value summary	****		W	0.9684	0.9623
Significantly different (P < 0.05)?	Yes		P value	0.8316	0.7934
One- or two-tailed P value?	Two-tailed		Passed normality test (alpha=0.05)?	Yes	Yes
Welch-corrected t, df	t=24.85, df=3.943		P value summary	ns	ns
How big is the difference?			Kolmogorov-Smirnov test
Mean of column A	1.038		KS distance	N too small	N too small
Mean of column B	12.15		P value
Difference between means (B - A) ± SEM	11.11 ± 0.4471		Passed normality test (alpha=0.05)?
95% confidence interval	9.864 to 12.36		P value summary
R squared (eta squared)	0.9937
			Test for lognormal distribution
F test to compare variances			D'Agostino & Pearson test
F, DFn, Dfd	6.198, 3, 3		K2	N too small	N too small
P value	0.1683		P value
P value summary	ns		Passed lognormality test (alpha=0.05)?
Significantly different (P < 0.05)?	No		P value summary
Data analyzed			Anderson-Darling test
Sample size, column A	4		A2*	N too small	N too small
Sample size, column B	4		P value
			Passed lognormality test (alpha=0.05)?
			P value summary
			Shapiro-Wilk test
			W	0.9905	0.9584
			P value	0.9599	0.7686
			Passed lognormality test (alpha=0.05)?	Yes	Yes
			P value summary	ns	ns
			Kolmogorov-Smirnov test
			KS distance	N too small	N too small
			P value
			Passed lognormality test (alpha=0.05)?
			P value summary
			Number of values	4	4
			Impossible values in lognormal distributions
			Number of zeroes	0	0
			Number of negative values	0	0

[truncated: 32 more sheets: Figure 3D-G, Figure 4A, Figure 4B, Figure 4C, Figure 4D, Figure 5a Shoots, Figure 5a Roots, Figure 5b, Supp Fig.5, Figure 5C, Supp Fig 6D,E, Figure 5D, Figure 5E, Figure 6B shoots, Figure 6B roots, Figure 6D shoots, Figure 6D roots, Figure 6E, Figure 6F,G, Supp Fig. 2D Shoot, Supp Fig. 2D Root, Supp Fig. 2E shoots …]
